# Supplementary material for: Investigating the causal role of MRE11A p.E506* in breast and ovarian cancer
Source: Sci Rep. 2021 Jan 28;11:2409. doi: 10.1038/s41598-021-81106-w (PMC7844268; doi:10.1038/s41598-021-81106-w)
Supplement: Supplementary file 1 — Supplementary information. [file 41598_2021_81106_MOESM1_ESM.xlsx]

## Sheet: Title Page
Manuscript Title	Investigating the causal role of MRE11A p.E506* in breast and ovarian cancer
Authors	Islam E. Elkholi1,2
	Massimo Di Iorio3-5
	Somayyeh Fahiminiya6
	Suzanna L. Arcand6
	HyeRim Han7
	Clara Nogué7
	Supriya Behl4,8
	Nancy Hamel6
	Sylvie Giroux9
	Manon de Ladurantaye10
	Olga Aleynikova11
	Walter H Gotlieb12,13
	Jean-François Côté1,2,14,15
	François Rousseau9
	Patricia N Tonin4,6,16
	Diane Provencher10,17
	Anne-Marie MesMasson10,15
	Mohammad R. Akbari18,19
	Barbara Rivera3,5,7*
	William D. Foulkes3-6
Affiliations	1. Montreal Clinical Research Institute (IRCM), Montreal, Québec, Canada.
	2. Molecular Biology Programs, Université de Montréal, Montreal, Québec, Canada
	3. Gerald Bronfman Department of Oncology, McGill University, Montreal, Quebec Canada.
	4. Department of Human Genetics, McGill University, Montreal, Canada.
	5. Lady Davis Institute, The Jewish General Hospital, Montreal, Canada.
	6. Cancer Research Program, The Research Institute of the McGill University Health Centre, Montreal, Canada.
	7. Bellvitge Biomedical Research Institute (IDIBELL), L'Hospitalet de Llobregat, Barcelona, Spain.
	8. Children's Research Center, Department of Pediatric and Adolescent Medicine, Mayo Clinic, Rochester, USA
	9. Centre de recherche du Centre hospitalier universitaire de Québec, Québec city, QC, Canada
	10. Centre de recherche du Centre hospitalier de l’Université de Montréal and Institut du cancer de Montréal, Montreal, QC, Canada.
	11. Department of Pathology, Jewish General Hospital, Montreal, Canada.
	12. Division of Gynecologic Oncology, Jewish General Hospital, McGill University, Montreal, Quebec, Canada.
	13. Segal Cancer Center, Lady Davis Institute of Medical Research, McGill University, Montreal, Quebec, Canada.
	14. Department of Anatomy and Cell Biology, McGill University, Montréal, Québec, Canada
	15. Department of Medicine, Université de Montréal, Montréal, Québec, Canada
	16. Department of Medicine, McGill University, Montreal, Canada.
	17. Division of Gynecologic Oncology, Université de Montréal, Montreal, Canada
	18. Dalla Lana School of Public Health, University of Toronto, Toronto, Canada.
	19. Women’s College Research Institute, Women's College Hospital, Toronto, Canada.
Corresponding Author	Barbara Rivera
	Bellvitge Biomedical Research Institute (IDIBELL)
	3a planta / Gran Via de l’Hospitalet, 199
	8908
	Barcelona, Spain
	Email : brivera@idibell.cat ; barbara.riverapolo@mcgill.ca
	Phone : 932-607-411 Ext 7247

## Sheet: Table of Content
Table	Title
Table S1	Exome sequencing results of the Family A breast cancer tumor.
Table S2	Previously reported germline MRE11A variants in HBOC patients.

## Sheet: TableS1
gPosition	VarConsequence	BaseRef	BaseAlt	Gene	CSG-MSK	nomc c.	Amino_acids	Fam A Germline (Blood)	Fam A Somatic (Breast Cancer)	gnomAd	SIFT**	Polyphen2**	MutationTaster**	Revel**	MCAP**	CADD_phred**	Veredict Varsome
chr2:128051247	nonsynonymous SNV	C	T	ERCC3	yes	c.76G>A	p.E26K	-	het	NA	0.66,0.34,T	0.129,B	1,1.0,D	0.07	0.046866	23.3	Likely Benign
chr3:49933967	splicing-vicinity	AC	A	MST1R	yes	c.2439+6delT	-	het	hom	NA	NA	NA	NA	NA	NA	.	.
chr4:55136787	splicing-vicinity	CTTTTTTT	CTTTTTT	PDGFRA	yes	c.1122-6delT	-	-	het	NA	NA	NA	NA	NA	NA	.	.
chr11:94189489	stopgain	C	A	MRE11A	yes	c.1516G>T	p.E506X	het	het	3.19e-05	NA	NA	NA	NA	NA	50	Uncertain significance
chr12:18435100	stopgain	C	T	PIK3C2G	yes	c.85C>T	p.Q29X	-	het	NA	NA	NA	NA	NA	NA	32	Uncertain significance
chr19:50905617	nonsynonymous SNV	G	A	POLD1	yes	c.745G>A	p.D249N	-	het	NA	0.34,0.66,T	0.817,P	1,1.0,D	0.215	0.0154531	25.4	Likely Benign
Alterations found in the breast cancer patient that passed our filtering criteria found in the set of Cancer Susceptibility Genes and MSK Cancer gene list

## Sheet: Table S2
							Classification by
Variants	PMID	First Author	Mutation	Protein change	dbSNP	Screened Probands Cancer site	ClinVar Classification	Veredict (Varsome)	Detected in ATLD	GAR motif-positioned	Evidence/Criteria for ClinVar cancer pathogenecity	GenomAD frequency	Number of Homozygotes
Non-sense, Frameshift, splice variants and others	28559769	Bhai 2017	c.1090C>T	p.R364X	rs371077728	Breast	Pathogenic	Uncertain Significance	YES		Ambry ADXL (Truncating variant)	4.95102e-05	0
	25503501	Maxwell 2015	c.1090C>T	p.R364X	rs371077728	Breast	Pathogenic	Uncertain Significance				4.95102e-05	0
	24763289	LaDuca 2014	c.1090C>T	p.R364X	rs371077728	Breast/Ovary *	Pathogenic	Uncertain Significance				4.95102e-05	0
	28486781	Hamameh 2017	c.1714 C>T	p.R572X	rs137852761	Breast	Pathogenic	Pathogenic	YES	YES	Ambry ADXL (Truncating variant + diagnositc criteria for classic disease without clear mutation)	6.015e-05	0
	26845104	Shirts 2016	c.1516G>T	p.E506X	rs587781384	Fallopian tube	Conflict (Uncertain /Pathogenic/Likely Pathogenic)	Uncertain Significance	YES		Ambry ADXL (Truncating variant)	3.19e-05	0
	25452441	Couch 2015	c.1516G>T	p.E506X	rs587781384	Breast (not selected for familial)	Conflict (Uncertain /Pathogenic/Likely Pathogenic)	Uncertain Significance				3.19e-05	0
	24763289	LaDuca 2014	c.1516G>T	p.E506X	rs587781384	Breast/Ovary (Mutations not assigned to cases?)	Conflict (Uncertain /Pathogenic/Likely Pathogenic)	Uncertain Significance				3.19e-05	0
	26845104	Shirts 2016	c.229G>T	p.E77X	rs779269083	Endometrial	Conflict (Uncertain /Pathogenic)	Pathogenic			Ambry ADXL (Truncating variant)	-	-
	26436112	Hirotsu 2015	c.442G>T	p.G148X	-	Breast	-	Pathogenic				-	-
	25503501	Maxwell 2015	c.1378G>T	p.E460X	-	Breast	-	Pathogenic				-	-
	25452441	Couch 2015	c.1726C>T	R576X	rs774277300	Breast (not selected for familial)	Pathogenic	Pathogenic	YES	YES	Ambry ADXL (Truncating variant)	2.78536e-05	0
	24549055	Castera 2014	c.1096C>T	p.R366X	rs372411821	Breast/Ovary *	-	Pathogenic				-	-
	19383352	Bartkova 2008	c.1897 C>T	p.R633X	rs137852759	Breast	Pathogenic	Pathogenic	YES		Ambry ADXL (Truncating variant)	2.78804e-05	0
	29338689	Ji Soo Park 2018	c.1773_1774delAA	p.G593KfsTer4	rs1555005270	Breast and stomach (concommitant)	Pathogenic	Pathogenic	NO	YES	Ambry ADXL (Truncating variant)	-	-
	24549055	Castera 2014	c.504_511del	p.L169Rfs*16	rs786202253	Breast/Ovary *	Pathogenic	Pathogenic	YES		Ambry ADXL (Truncating variant)	-	-
	24549055	Castera 2014	c.909_910del	p.V304Alafs*12	-	Breast/Ovary *	-	Pathogenic				-	-
	22006311	Walsh 2011	c.21(-6)del12	p.Leu7fs*18	-	Breast and Ovary	-					-	-
	32295625	Van-Marcke 2020	c.1501-8 T>G	splice variant	rs753131403	Breast	Uncertain significance	Uncertain Significance				7.10621e-06	0
	27878467	Yadav 2017	c.1441delA	p.Thr481Hisfs*43	rs747832587	Breast	Pathogenic	Pathogenic	NO		Invitae Sherloc (Truncating variant)	3.97874e-06	0
	26898890	Caminisky 2016***	c.2070+2T>A		rs786202801	Breast	Conflict (Uncertain/Likely Pathogenic)	Pathogenic				1.19706e-05	0
	24894818	Damiola 2014	c.2070+2T>A		rs786202801	Breast	Conflict (Uncertain/Likely Pathogenic)	Pathogenic				1.19706e-05	0
	24763289	LaDuca 2014	c.845+2T>A		rs587781381	Breast/Ovary*	Pathogenic /Likely pathogenic	Pathogenic	NO		Ambry ADXL (Alteration in canonical donor/acceptor sites witout further evidence)	3.99176e-06	0
Missense	32295625	Van-Marcke 2020	c.818C>G	p.S273C	rs143400546	Breast	Uncertain significance	Likely Benign				9.21e-05	0
	29928469	Maksimenko 2018	c.1715G > A	p.R572Q	rs200085146	Breast	Uncertain significance	Likely Benign				1.989e-05	0
	31273614	Gervas 2019	c.358A>G	p.I120V	rs372131911	Breast	Uncertain significance	Likely Benign				5.33e-05	0
	26328243	Ollier 2015	c.901C>G	p.L301V	rs863225441	Breast	Association	Uncertain Significance				-	-
	26094659	Aloraifi 2015	c.400C>T	p.D134N	-	Breast	-					-	-
	25503501	Maxwell 2015	c.391G>A	p.D131N	rs368403414	Breast	Uncertain significance	Likely Benign				4.26e-05	0
	25503501	Maxwell 2015	c.529G>A	p.A177T	rs142996063	Breast	Uncertain significance	Benign				0.000211	1
	25452441	Couch 2015	c.529G>A	p.A177T	rs142996063	Breast (not selected for familial)	Uncertain significance	Benign				0.000211	1
	24549055	Castera 2014	c.529G>A	p.A177T	rs142996063	Breast/Ovary*	Uncertain significance	Benign				0.000211	1
	25452441	Couch 2015	c.1462C>T	p.R488C	rs375261439	Breast (not selected for familial)	Uncertain /Likely benign	Likely Benign				0.000131	0
	25452441	Couch 2015	c.826C>T	p.P276S	rs587782742	Breast (not selected for familial)						7.97e-06	0
	25452441	Couch 2015	c.1480G>A	p.E494K	rs104895016	Breast (not selected for familial)	Uncertain significance/ benign	Benign				0.000481	0
	24549055	Castera 2014	c.1325A>G	p.K442R	-	Breast/Ovary*	-	Uncertain Significance				-	-
	24894818	Damiola 2014	c.1442C>T	p.T481I	rs137852762	Breast	Uncertain significance	Likely Pathogenic				-	-
	24894818	Damiola 2014	c.1852A>G	p.M618V	rs375630981	Breast	Uncertain significance	Uncertain significance				1.062e-05	0
	24894818	Damiola 2014	c.1897C>G	p.R633G		Breast	-	Likely Benign				3.983e-06	0
	24894818	Damiola 2014	c.529G>C	p.A177P	-	Breast	-	Uncertain significance				-	-
	24894818	Damiola 2014	c.1811G>A	p.R604H	rs148637964	Breast	Uncertain significance	Benign				0.0002231	0
	24894818	Damiola 2014	c.463C>T	p.R155C	rs587782512	Breast	Uncertain significance	Uncertain significance				1.062e-05	0
	24894818	Damiola 2014	c.704A>G	p.D235G	rs1226604148	Breast	Uncertain significance	Uncertain significance				-	-
	24894818	Damiola 2014	c.1667A>G	p.N556S	rs144896235	Breast	Uncertain significance	Likely Benign				0.0001238	0
	24894818	Damiola 2014	c.1238A>G	p.N413S	rs587782457	Breast	Uncertain significance	Uncertain significance				7.989e-06	0
	24894818	Damiola 2014	c.259C>T	p.R87W	rs758112386	Breast	Uncertain significance	Likely Benign				3.983e-05	0
	24894818	Damiola 2014	c.826C>T	p.P276S	rs587782742	Breast	Uncertain significance	Uncertain significance				7.975e-06	0
	24894818	Damiola 2014	c.1508G>A	p.R503H	rs774057024	Breast	Uncertain significance	Likely Benign				1.774e-05	0
	24894818	Damiola 2014	c.37T>C	p.F13L	rs149101834	Breast	Uncertain significance	Likely Benign				2.15128e-05	0
	24894818	Damiola 2014	c.1281A>T	p.L427F	rs1555009888	Breast	Uncertain significance	Uncertain significance				-	-
	19383352	Bartkova 2008	c.604 A>G	p.R202G	rs587780143	Breast	Uncertain significance	Benign				5.31e-05	0
	14684699	Heikkinen 2003	c.913C>T	p.R305W	rs372000848	Ovary	Likely pathogenic/Uncertain significance	Benign				5.67e-05	0
	Mutations name according to this transcript NM_ 005591.4
	* The subjects in the study were affected of breast and/or ovarian cancer. The phenotype of the carrier was not stated in the manuscript
	** The main phenotype subject to study was breast cancer, only two patients had ovarian cancer reported. The phenotype of the carrier was not stated in the manuscript
	*** In this report, 17 MRE11A variants were found in total. The splicing c.2070+2T>A variant was the only MRE11A variant that was prioritized among truncating, Indel, and splicing variants of the studied genes to be assessed for their likelhood ratio. All the other excluded variants were either common missense (ExAC freqency > 0.001) or variants predicted to activate psuedoexons or affect transcr…
	ADXL = Autosomal Dominant And X-Linked Mendelian Diseases Criteria
	In red, variants predicted to be pathogenic. In green, variants predicted to be pathogenic and reported in ATLD on ClinVar
